# Supplementary material for: Pharmacokinetic Pattern of Menbutone in Calves after Single Intravenous and Intramuscular Administration
Source: Animals (Basel). 2024 Aug 31;14(17):2540. doi: 10.3390/ani14172540 (PMC11393952; doi:10.3390/ani14172540)
Supplement: Supplementary file 1 [file animals-14-02540-s001.zip]

Archive with 1 entries (1 files):
- animals-3171821-supplementary.pdf
